# Supplementary material for: Use of the Analysis of the Volatile Faecal Metabolome in Screening for Colorectal Cancer
Source: PLoS One. 2015 Jun 18;10(6):e0130301. doi: 10.1371/journal.pone.0130301 (PMC4472922; doi:10.1371/journal.pone.0130301)
Supplement: S1 Table — (XLSX) [file pone.0130301.s001.xlsx]

## Sheet: H3O+
High Risk
File	Ion	Comment	DateTime	mz17	mz18	mz19	mz20	mz21	mz28	mz29	mz30	mz31	mz32	mz33	mz34	mz35	mz36	mz37	mz38	mz39	mz40	mz41	mz42	mz43	mz44	mz45	mz46	mz47	mz48	mz49	mz50	mz51	mz52	mz53	mz54	mz55	mz56	mz57	mz58	mz59	mz60	mz61	mz62	mz63	mz64	mz65	mz66	mz67	mz68
CRC5_0007	H3O+	(*2.1379)	2012-09-05 13:08:58	259.7	13228.6	306615	227.1	990.9	0	72.6	1955.8	0	10340.5	3161.3	0	273.5	2428.6	110416	67.2	619.4	0	0	16.6	498	0	2091.5	211.8	249.6	0	1437.5	33.5	3600.5	0	0	2028.7	114096	163.7	1425.7	248.6	395	512.6	249.2	17.9	5837	163.9	1193.4	92.6	0	0
CRCS_0010	H3O+	(*4.3156)	2013-05-22 12:53:55	0	6098.5	378874	349.3	383	0	0	5600.4	500.6	22528	7491.2	43.4	206.9	1610.4	149816	135.6	185.7	0	0	268.2	4353.2	0	4988.9	0	1443.1	0	1314.8	0	9229.9	0	0	825.2	150019	69.5	2377.1	492.4	1310	160.4	359	36.2	14247.6	110.2	6367.4	0	0	0
CRC5_0136	H3O+	(*3.7645)	2013-06-05 13:44:30	0	282.1	431699	114.2	1076.5	32.4	0	2402.6	0	12230.1	1436.9	0	0	0	154358	59.2	677.6	0	0	0	1314.6	0	2833.4	0	527	171.2	1264.7	59	1879.9	29.7	0	120	164469	485.1	2104.3	0	339.8	124.4	31.3	0	7534.5	0	3068.3	97.7	426.9	0
CRC5_0145	H3O+	(*4.0803)	2013-06-05 14:00:43	90.2	16688.2	455120	82.5	1166.5	140.4	0	6075.8	540.3	26335	794.2	65.6	748.9	2167	144494	240	541.8	0	0	0	1516.5	0	11844.8	790.3	2184.2	1305.7	14339.8	454.4	2176	0	0	567.3	119570	393.2	4185.2	304.6	2928.4	117.6	338.4	0	18166.1	1418.9	11442.1	325.3	2269.8	98.4
CRC5_0147	H3O+	(*4.4692)	2013-06-26 13:42:58	49.3	55916.4	385605	226.1	617.3	38.6	0	4421.9	0	14055.6	3058.1	0	860.2	11253.1	138304	819.6	175.6	0	0	174.4	2334.4	0	4216.7	348.8	838.6	204	2843.8	70.4	3640.8	0	178.3	7559.9	142284	434.7	2332.3	110	959.9	743.5	159.1	1395.7	11214	842.9	4210.5	155.8	550	198.1
CRCS_0156	H3O+	(*4.4881)	2013-05-22 12:57:30	99.1	10422.4	431233	545.1	132.9	0	0	3820.2	746.7	16195.9	366.2	0	540.8	1898.8	165319	195.1	424	0	0	0	2174.5	0	7929.1	421.5	1618.3	266.8	1767.8	141.9	712	0	0	1046.7	151405	365	2900.7	0	4092.1	112.4	37.7	228.1	17777.9	733.8	5568.2	0	831.7	0
CRC5_0170	H3O+	(*4.1651)	2013-06-26 13:33:05	1380.2	113081	384016	0	985.7	0	0	4031.7	379.6	14801.2	5208.2	167.7	1996.9	18911.8	129916	0	847.2	0	0	32.3	904.7	0	3683	161.7	421	75.7	683.1	750.4	8021.4	0	396.2	9387.7	118752	0	1618.9	381.8	6293.6	610.4	303.1	767.6	6644.3	602.3	937.5	0	181.6	183.1
CRC5_0174	H3O+	(*4.0885)	2012-10-19 14:01:21	1061	42801	301700	41.4	443.6	176.2	0	4784.4	135.7	22659.2	931.3	131.9	1014.9	9139.7	118499	0	481	0	0	0	5311.8	0	16000.1	159.2	1658.2	1192.3	15282.1	281.2	3007.6	48.6	0	5720	133804	223	2725.6	133.8	1616.1	661.1	204.9	2373.5	33691.7	2725	7677.8	0	2793.5	0
CRC5_0176	H3O+	(*3.9429)	2012-10-19 13:47:18	0	75895.7	316544	119.7	816.5	0	0	461.4	0	6757.2	5155.4	0	1512.6	17718.9	112920	0	293.1	0	0	0	520.1	61.2	1376.7	91.9	306.6	466.1	6869	926.9	8309.2	155.6	156.3	15581.5	154539	762.1	2235.8	225	64.7	97.7	0	462.6	5660	604	1251.5	0	1926	589.7
CRCS_0178	H3O+	(*3.3116)	2013-05-22 12:26:26	1097.7	32373.3	523439	435.4	848.7	0	0	4649.2	493	18587.3	402.6	0	211.3	2964.1	164722	557.9	413.5	0	0	51.3	1767.6	0	2945	640.7	2027.4	30	1327.4	206.8	544.7	0	0	788.3	121279	146.1	1629.3	288.9	1886.5	1412.5	109.7	193.3	6706.8	252.4	5710.2	57	172.4	0
CRC5_0183	H3O+	(*4.2265)	2012-10-19 13:40:53	513.8	144237	370568	0	999.7	0	0	449.5	0	5685.5	479.1	0	3164.6	25581.2	129526	231.6	0	0	0	0	2774.8	195.8	7016	1249.1	1373.4	287.2	229.9	0	660.9	0	466.4	14258	110889	0	2211.1	239.6	6579	1837.8	52.4	2637.9	11445.6	3356.7	4823	117.9	0	0
CRC5_0193	H3O+	(*4.3324)	2013-06-26 13:36:49	47.9	49348.8	368976	263	512.7	0	36.8	3410.2	0	11342.1	175.9	0	900.3	10973.5	141730	306.4	839.1	0	0	0	1512.9	0	2924.7	0	977.2	275.8	3655.6	0	749.5	0	171.8	7352.9	152370	593.2	2843	282.5	728.7	823.2	387.5	0	5488.1	903.4	2862.1	37.5	566.9	0
CRC5_0199	H3O+	(*3.9381)	2013-06-26 13:18:03	130.5	3119.7	646415	737	1087.4	0	0	1455.7	146.9	16603.9	10813.6	285.5	0	437.9	165126	464.3	1256.4	0	0	153	1651	30.6	4066.2	0	612.9	0	0	0	6693.4	0	0	251.2	83246.9	0	1069.5	0	1228.7	382.5	159.8	0	5058.9	0	1961.2	0	0	0
CRC5_0206	H3O+	(*3.0063)	2012-09-05 13:12:10	166	13517.5	357997	243.3	444.6	129.4	0	2686.1	0	14428.2	585.8	121	504.4	3698.3	138692	70.8	211.6	0	0	0	1865.3	0	9581.8	186.7	81.8	27.3	9154.2	488.5	1771.9	0	0	1436.2	156152	846.8	2433.7	244.9	1343.3	390.8	231.2	100.7	24846.7	485.7	2216.3	363.8	2751.2	0
CRC5_0212	H3O+	(*5.6436)	2013-05-22 13:17:24	0	9364.9	518152	0	890.4	242.9	0	2941.5	187	17503.6	1237.2	0	0	1343.9	173732	133	1015.4	0	87.8	43.8	7879.8	87.5	1969.7	0	2456.9	307.8	2115.4	0	1641.3	0	0	269.7	127404	636	6625.7	298.9	231.4	0	1595.5	0	5667.9	0	8903.5	439.1	246	0
CRC5_0225	H3O+	(*4.5809)	2013-06-05 14:21:30	253	15644.1	453987	787.8	1400.3	394.4	0	5944.7	607.3	23599.8	2269.2	147.5	659	1745.7	149220	144	53.8	0	0	0	7819.6	0	3802.8	0	4025.4	270.8	7210.5	0	2197.1	0	0	985.3	116296	405.8	6196.5	737.4	3269.5	75.7	838.3	0	7155.4	662.7	18979.3	752.8	1518.2	0
CRC5_0232	H3O+	(*4.0758)	2012-10-19 14:09:03	180.1	14398.8	413179	577.2	1004.8	0	0	4985.7	33.8	20826.3	3442.7	0	195.5	3333.5	151017	344.3	207.3	0	0	126.7	2056	0	4111.6	348.2	697.4	407.8	4968	287.5	4519.7	0	0	1656.4	155772	623.7	2608.8	0	1538.5	134.7	474.8	34.2	10258.3	312.2	2063.4	0	1315.7	0
CRC5_0244	H3O+	(*3.6330)	2013-05-22 12:38:22	301	44999.5	494694	918.8	922.5	0	0	7651.6	0	23758.4	885.1	0	58.1	6547.7	167420	28.5	227.4	0	0	0	542.7	0	3805.3	141.1	339	99.1	0	0	1085.5	0	0	2286.6	126844	329.1	2266	44.4	1728.7	345.1	151.1	91.3	6994.2	247.3	3365.9	0	0	0
CRC5_0245	H3O+	(*4.0537)	2013-06-05 13:57:43	492.6	20225.1	440675	369	1278.9	0	0	4096.1	302	19665.9	1183.7	163	6381.9	3206	138750	0	221.7	0	0	0	5902.6	282.5	6121.1	94.2	2265.1	561.3	21866.6	507.1	2512.4	0	0	902.1	113096	162.8	7205.6	329.6	12604.2	576	504.4	0	11536.6	1066.3	10506	270.9	3296	195.5
CRCS_0264	H3O+	(*5.1408)	2013-05-22 13:07:50	227.1	21573.4	375973	624.1	963.2	0	0	4319.9	85.2	17201.4	7536.3	248.4	1150.5	4694.3	146179	151.5	0	0	0	0	7620	319	4866.8	39.9	2199.2	280.5	8234.1	322.3	9905.4	446.5	0	1925.3	137287	952.3	12661.8	502.9	885.9	169.9	684.4	43.1	8162.5	2012.9	11292.2	489.2	1928.5	226.2
CRC5_0265	H3O+	(*4.5432)	2013-06-26 13:48:39	4667.4	63571.7	403875	160.9	716.8	0	0	8553.6	37.6	31237.6	885.1	292.5	907.3	14150.9	141166	633.2	444.1	0	0	0	458	0	1268.1	70.5	670.8	289.1	4255.7	44.5	1124.4	0	36	9113.5	139205	182.8	3970.9	185	2346	749.8	37.8	0	4368.8	772.5	2228.9	0	950	0
CRC5_0276	H3O+	(*2.4643)	2012-10-19 14:12:53	27.2	7175.8	202226	124.6	729	0	0	2595.1	122.5	430070	4858.3	0	197	1800.1	77615.5	183.9	154.3	0	0	0	4589.5	124.3	1319.3	0	1130.8	246.5	211.8	173.8	7150.8	252.9	0	1374.5	89857.3	114.1	2834.8	0	950.3	0	205	36.1	3584.6	104.9	4334.2	170.5	0	0
CRC5_0283	H3O+	(*1.9699)	2013-06-05 13:54:07	0	3458.6	208709	199.3	427.4	0	0	1257.2	0	9734.4	1231.8	0	47.2	457.5	71469.9	38.7	115.6	0	0	0	1513.3	15.3	2980.3	305.9	1440	170.2	8629.3	254.7	509044	0	0	627.8	65899.8	222.1	1755.3	204.7	1903	66.1	374.9	16.5	5489.1	285	5559.7	0	1546.4	0
CRC5_0333	H3O+	(*4.3021)	2013-06-05 14:10:53	237.6	6586.6	477892	87	212.1	0	0	7413	320.5	36813.5	2268.7	0	0	1023.5	158868	0	874.1	0	0	66.7	2033.3	0	5398.7	200.1	968.6	351.7	2650.3	0	2329.8	0	0	649.9	137284	795.2	3825.3	157.5	281.7	0	71.4	36	9278	365.2	6811.3	0	224.6	0
CRC5_0337	H3O+	(*4.5682)	2013-06-05 14:17:59	50.5	21227.7	400522	277.2	450.3	196.4	0	6510.6	0	24728.4	1296.1	0	437.2	2651	130576	286.4	71.3	0	0	247.7	4701.1	0	11625.8	318.3	2337.3	1150.2	11417.3	0	1181.2	0	0	1087.8	105515	137.4	10283.5	3041	31278.5	1315.2	217.6	304.9	17493.6	928.9	8246.3	194.2	1983	0
CRC5_0340	H3O+	(*3.0846)	2012-09-05 13:19:07	170.3	16246.4	343453	62.4	790.9	79.7	104.8	4790.6	102.3	14887	3458.6	0	148	2499.5	128235	278.9	410.6	0	0	0	2802.5	95.8	2850.3	119.9	1704.6	336.8	9044.5	0	4661.3	0	0	2804.4	151432	248.7	3001.6	100.7	215.3	306.1	308.3	207	8240.3	788.4	7895.1	581	1394.1	0
CRC5_0366	H3O+	(*3.9408)	2013-06-05 13:51:16	174.1	4471.9	488614	558.1	1243.5	0	0	3940.3	195.9	19142.4	1088.3	0	693	500.7	159264	123.9	524.4	0	0	0	3884.5	30.6	3975.9	244.9	766.4	537.7	14258.2	169.9	1170.2	0	0	219.9	118698	0	2969.9	867.6	15654.3	293.1	901.9	0	5559.3	0	3517.4	0	2647.9	0
CRC5_0392	H3O+	(*3.9788)	2012-10-19 13:44:37	175.8	74837.3	364058	80.5	156.9	171.3	0	296.3	263.8	5354.8	3232.2	0	1367.8	16179.9	131415	93.8	622.9	0	0	0	1081.1	0	3405.2	154.6	526.3	0	637.5	686.3	4601.8	157.1	189.4	11989.9	145122	440.9	1967.3	0	2972.5	263.1	298.1	216.9	7295.8	847.1	4141.7	34.4	0	245.2
CRC5_0395	H3O+	(*3.9677)	2012-10-19 13:51:37	0	41754.9	387102	120.4	1056.4	0	0	1814.8	254.8	9041.8	1900.9	0	760.9	7055.4	142292	249.3	279.4	0	0	0	5848.5	276.9	8556.3	462.1	2282.8	0	5454	683.8	2401.8	0	629	3318.3	120256	63.9	2891.8	679	16173.8	688.1	132	0	16478.5	421.9	10412.2	308.8	934.1	348.9
CRC5_0433	H3O+	(*4.1306)	2013-06-26 13:30:17	3742.7	161257	349684	20.9	244.3	0	0	6106.5	239.1	17322.6	1054.3	0	4775	25023.6	117600	420.7	64.5	0	0	287.8	1118	0	8526	351.5	3840	206	2314	0	1002.6	0	1336.9	12416.7	97988.6	521.5	2164.6	217.8	2242.5	1799.3	512.8	2996	16445.7	6818.1	12652.3	541.8	286.6	180.7
CRCS_0438	H3O+	(*3.1756)	2013-05-22 12:18:28	0	374	507066	289.1	626	0	0	1452.3	0	12682.7	2418	0	227.8	88	152950	348.2	767.7	0	73.9	0	4859.9	49.1	1521.3	171.9	909.8	201.5	2321.2	74.3	1913.5	0	0	0	102382	76.3	3530.6	978.1	40957.9	1825.7	315.2	0	2878.5	107.4	2896.8	0	137.6	0
Low Risk
File	Ion	Comment	DateTime	mz17	mz18	mz19	mz20	mz21	mz28	mz29	mz30	mz31	mz32	mz33	mz34	mz35	mz36	mz37	mz38	mz39	mz40	mz41	mz42	mz43	mz44	mz45	mz46	mz47	mz48	mz49	mz50	mz51	mz52	mz53	mz54	mz55	mz56	mz57	mz58	mz59	mz60	mz61	mz62	mz63	mz64	mz65	mz66	mz67	mz68
CRC5_0029	H3O+	(*4.1704)	2013-05-22 12:50:16	0	7233.9	416172	759.3	328.9	0	0	4169.4	0	22881.6	676	0	199.5	1387.4	159020	286	0	0	0	452.2	112.9	0	2418.8	113	452.5	643.1	0	97.7	490	0	0	827.3	167306	1496.5	2093.8	287.7	3883	145.7	138.1	69.6	4170.5	247.2	1174.8	17.9	0	0
CRC5_0032	H3O+	(*3.5671)	2013-05-22 12:34:53	0	9890.7	386143	216.5	1160.8	0	0	5160.4	14.8	16014.5	3418.5	0	57	2322.5	148451	210.2	279.2	0	0	0	5370.2	166	1411.6	0	1470.4	162.2	1309.9	83.9	3759	0	0	1222.2	162817	1149.2	6531.2	145.4	1024.4	147.3	326.5	0	3675.2	0	5998.6	0	0	0
CRC5_0114	H3O+	(*2.2050)	2013-05-22 12:41:52	438.5	20634.3	222224	66.9	652.1	19	0	3060.6	0	9989.6	572.1	88.6	0	3817.9	81745.8	0	396	0	0	136.7	1143.5	0	6483.6	0	666.9	100.1	421956	0	1261.7	0	0	2048.5	72933.8	318.5	1673	698.4	8994	27.2	123.3	257.7	13761.2	383.1	1017.3	0	0	58
CRC5_0118	H3O+	(*4.4242)	2013-06-05 14:14:01	146.6	11605.5	402652	358	1264.9	0	0	8799.6	1281.4	33902.9	2798.4	71.1	529.5	1323.8	131327	216.8	552.8	0	0	0	5754.4	34.2	7054.3	34.3	5628.3	1365.4	19277.6	86.4	3469.2	0	139.9	246	119809	248.6	3322.5	754.9	6186.6	72.8	431	0	12545.8	1500.7	22652.6	190.6	3133.4	0
CRC5_0121	H3O+	(*3.8656)	2013-06-05 13:37:07	0	703.5	535705	352	1258	33.3	0	1351.8	769	11248.4	10505.2	204.4	181.6	0	148652	0	423.7	0	0	0	27042.8	1200.2	2100.9	420.5	14139.2	527.6	1020	0	7087.9	152.7	61.4	0	68304.5	467.4	11780.4	457.3	7455.8	129.8	1931.3	0	1960.4	0	33328	334.7	0	0
CRC5_0138	H3O+	(*4.7449)	2013-05-22 13:01:15	0	6197.3	413205	1584	0	61.3	0	4542.4	825.5	15315.2	10094.4	0	47.4	1092.3	147443	0	1150.8	0	0	0	5889.6	101.2	1141	0	3467.8	151	8041.6	223	12346.5	74.9	0	566.9	135619	878.6	5763.7	38.7	1906.9	0	305.8	0	3925.1	524.8	19002.5	615.4	1096.4	166.9
CRC5_0160	H3O+	(*2.8584)	2012-09-05 13:01:58	0	153	394756	347	817.5	0	0	851.4	0	8776.5	1394	0	205.8	45.4	148336	140.5	537.4	0	0	0	1354.7	111	2931.5	111.1	534.3	182.1	12993.9	274.8	968.1	0	0	68.4	163301	230.6	2644.5	396.8	957.4	449.5	0	0	10302.9	219.4	3857.9	0	1998.9	0
CRC5_0164	H3O+	(*3.7014)	2013-06-05 13:41:20	0	0	388959	112.3	949.1	95.7	0	1771.8	368.2	6811	1173.1	0	266.4	0	139124	72.8	753.7	0	0	115.1	2616.3	0	5376.2	633.1	576.4	210.6	1273.9	0	1690.3	0	0	0	127189	597	2852.5	1752.5	32815.6	1087.1	115.6	0	12302.8	347.1	2321.8	0	323.4	0
CRC5_0167	H3O+	(*2.8812)	2012-09-05 13:04:54	143.2	27111.4	341119	233.2	397.8	124.1	0	3340.6	143.3	12087.4	11001.9	0	414.7	7758.7	127817	113.2	236.9	0	0	0	1789.7	156.5	1610.6	380.6	112.1	288.4	2027.3	361.5	14534	68.3	114.3	5238.3	151206	185.8	3404.8	505.4	603.3	3710.4	60	120.8	6064	613.6	2202.1	0	0	126.9
CRC5_0182	H3O+	(*4.3176)	2013-06-26 13:39:36	1526.2	58472.4	427260	349.4	510.9	0	0	4271	35.8	16477.3	946.4	69.5	413.9	10759.2	151142	33.9	320.8	0	0	0	1741.1	0	3481.7	0	83.9	235.5	337.1	236.7	475	0	136.8	5946.5	138942	208.5	2236.6	430.8	3610.1	285.1	260.2	36.2	6192.2	881	3469.2	111.9	0	0
CRC5_0192	H3O+	(*4.8983)	2013-05-22 13:04:40	0	4981.7	403240	1090.1	869.4	0	0	3595.1	0	14986.1	4971.6	453.5	195.7	855.4	154035	731	1302.9	0	0	0	3001.9	0	3172.5	0	761.6	356.3	4169.8	191.9	7315.9	0	0	741.2	154011	0	3371.5	0	120.5	0	733.2	0	7938.3	62.5	6048.6	0	1110.4	129.2
CRC5_0198	H3O+	(*3.9625)	2012-10-19 13:58:23	612.7	18028.4	427583	280.6	722.9	0	0	4468	0	26789.8	2865	159.6	158.4	4972.9	145239	373.8	341.2	0	0	0	3199.5	0	4829.7	0	1233.4	0	62	217.5	3959.8	0	0	2527.4	149113	415.1	2152.3	0	366	360.3	0	0	8572.9	506.3	5579.7	0	103.8	0
CRC5_0202	H3O+	(*3.0068)	2012-09-05 13:15:40	33.2	11617.3	371844	152.1	326.3	0	0	3726.8	393.5	18803	147	0	0	2875.9	140278	0	200.9	0	0	0	2016.8	0	6098.5	164.4	2704.5	274.6	118.2	62.2	190.3	0	0	1447.1	147670	292.6	1496.4	0	596.4	125.1	579.7	0	13255.9	219.3	12508.4	52.4	0	0
CRC5_0209	H3O+	(*4.4233)	2013-06-26 13:45:49	2149.8	88456.8	382243	179	741.5	0	0	2964.1	109.9	16602.1	1939.5	0	1767.3	22753.6	137731	156.4	622.9	0	0	0	411.8	0	686.2	34.3	154.8	201.1	310.9	415.8	2225.4	104.7	210.4	14339.2	142902	142.4	1262.7	108.1	0	2885.6	183.9	222.3	1866.9	752.6	986.3	0	154.3	0
CRC5_0221	H3O+	(*4.0372)	2013-06-26 13:23:52	133.8	25199.6	401449	367.5	557.2	104.2	34.3	3607.1	401	15915.1	1113.6	0	0	5538.5	142209	221.7	142	0	0	0	1845.3	31.3	3158.3	125.2	713	330	314.8	0	1425.7	0	0	2952.9	143474	292	2382	689.5	10376.2	241.2	167.5	0	8569.4	239.9	3316.3	252.5	70.2	0
CRC5_0229	H3O+	(*3.9883)	2012-10-19 13:54:22	220.3	19641.2	381211	1452.4	275.3	171.6	0	2502.9	0	10733.8	2169	0	0	4588.7	140474	266.2	608.2	0	0	0	4885.8	309.1	4738.2	239.8	1549.4	0	4466.9	93.7	2412.5	0	126.4	3079	145522	577.5	2807.6	81.2	10524.2	320.8	0	0	11537.2	576.3	6390	34.5	938	0
CRC5_0231	H3O+	(*3.9188)	2013-06-26 13:21:05	1428.9	76070.9	464007	594.6	695.4	134.8	0	3501.1	64.8	17465	3939.3	126	969	12916.4	146154	207.3	305.9	0	0	0	1667.9	151.6	4062.4	182	30.4	0	488.2	153	5005.8	0	154.8	5661.9	122252	345.8	1897.4	79.5	4355.2	709.3	324.7	327	6524.2	763.8	1188.2	135	68.1	171.6
CRC5_0269	H3O+	(*4.1251)	2012-10-19 14:05:38	455.5	29408.6	337489	626	895.1	0	0	4344.4	581.7	17698.8	7950.2	0	231.1	8003.9	118902	32.5	64.7	0	0	0	13535.4	609.2	2950.9	321.1	5691.2	0	161.5	939.7	12032.1	0	0	3789.7	133715	266.5	3510.3	0	984.4	170.9	172.1	34.7	6883.7	2007.4	18958.7	930.7	72.2	0
CRC5_0282	H3O+	(*5.1548)	2013-05-22 13:11:37	113.9	10153.6	455395	0	1550.5	0	43.8	8937.8	427.3	31165.2	963.3	41.5	340.1	1678.9	168203	40.5	605.4	0	0	0	1681.1	80	2801.7	0	561.7	1078.8	12090.9	222.3	1987.9	0	0	411.1	141115	166.2	3511	84.1	2582.4	554.1	257.6	0	7015.4	483.1	5268.2	0	1440.4	45.4
CRC5_0293	H3O+	(*3.2544)	2012-09-05 13:27:40	251.6	23621.8	384974	230.5	770.2	0	0	4881.1	0	15671.4	1903	0	78	5529.9	141756	255.7	165.5	0	0	50.6	1692.1	0	1641.4	25.3	1316.2	222	3445.3	408.1	2201	0	0	3526.7	154632	969.8	3005.7	424.5	2029.5	578	866.5	81.8	5689.2	1108	5472.8	140.8	681.4	0
CRC5_0304	H3O+	(*4.6148)	2013-06-26 13:54:16	203.9	13439	491525	653.5	1137.5	0	0	5693.9	76.4	28040.3	1310.4	37.1	2173.6	2415.4	161760	796.6	685.2	0	0	0	1894.9	0	2716.7	0	1110.6	754.5	14682.2	685.8	1448.7	0	0	954	124844	0	2536.5	0	906.6	418.4	880.9	0	7891.6	352.6	3435.8	0	2529.5	0
CRC5_0316	H3O+	(*1.6440)	2012-09-05 12:57:42	0	123.2	281882	116.4	842.8	0	0	542.1	149.6	5357	7490.4	0	118	0	88854	80.5	349.8	0	0	0	6603.1	152.6	3408.8	12.7	420815	93.2	1267.5	77	6712.9	87.3	0	0	65048.5	369.3	3715	133.5	1158.8	0	340.5	0	4672.8	55.7	9605.7	152.2	228.4	0
CRC5_0321	H3O+	(*4.8009)	2013-06-05 14:25:20	265.1	8326	429033	0	899.5	0	0	5872.9	1193.6	22361.9	5888.9	0	921.1	2268.7	150786	226.4	563.7	0	0	0	6223.8	149	4024.7	419.6	4557.1	611.4	11407.2	225.8	7818.5	379.2	0	688.9	125144	58	4046.9	195.8	1142.9	158.7	559.5	0	9613.9	776.8	20936	789.5	2451.4	31.7
CRC5_0332	H3O+	(*4.1219)	2013-06-26 13:26:48	501	36984.4	439116	125.1	711.1	35.4	0	3726.4	443.3	20926.6	2238.7	231.9	0	7217	151886	282.7	595.3	0	0	0	3125.6	0	3603	0	1501.8	9.3	3305.7	128.8	1776.4	0	0	3010.1	134969	793.6	2627.4	167.3	1414.5	203.4	0	343.9	5856.5	838.2	6019.5	221.8	572.6	0
CRC5_0348	H3O+	(*3.2872)	2012-09-05 13:23:22	435.8	13268	272636	33.3	291.7	0	0	3846.2	707.7	16588	9764.1	0	157.5	4518.1	107360	148.4	514	0	0	127.5	20053.4	509.4	968.1	0	4647.2	179.2	128.2	488.8	11461.9	362.8	0	2510.8	128884	211.5	6913.3	240.8	807.9	196.6	901	0	1330.2	1256.8	20974	695.4	286.2	86.6
CRC5_0350	H3O+	(*4.6213)	2013-06-26 13:51:34	153.1	20779.4	495395	233.7	683.5	0	0	2212	153.1	19725.8	3901.9	0	627.7	3997.9	165942	607.9	759.1	0	0	35.9	967.7	0	1146.8	0	682.5	252.1	505.1	18.1	4467	0	36.6	2244.5	134369	83.7	1571.2	28.2	1856.5	0	633.9	0	2651.5	117.9	1307.3	0	161.1	0
CRC5_0358	H3O+	(*4.7738)	2013-06-26 13:57:30	421.9	10425.8	411245	289.8	753.2	41.1	0	4417.8	118.6	19724.8	1666.8	0	76.3	1781.1	148416	403.1	560.2	0	0	0	2629.4	74	2999.4	593	547.5	141.1	4362.2	0	2739.5	0	0	1102.7	139624	422.8	2435.5	1283.7	15896.2	1143.2	595.5	0	5560.9	162.4	2568.9	0	541.1	0
CRC5_0372	H3O+	(*3.4789)	2013-05-22 12:31:03	249.8	25177.8	414600	0	1646.4	0	0	4403.4	0	16896.4	2823.1	209.9	666.7	4387.9	158092	0	1006.2	0	0	13.5	5460.1	134.8	11592.3	80.9	1324	284.5	4749.6	27.2	3339.5	27.4	55.1	1494.4	134219	335.7	3545.1	226.5	541.4	200.8	520	669.4	19470.9	295.5	9473.1	0	817.8	0
CRC5_0409	H3O+	(*3.4019)	2012-09-05 13:30:45	225.5	31357	324807	68.8	83.9	146.4	0	3799.5	0	11766.9	248.6	0	135.9	7534	129400	661.3	492.3	0	0	0	2375	0	5145.2	105.6	714.1	92.8	318.8	0	401.1	0	0	5012.1	145983	164.3	1570.1	637.5	11856.6	477.5	254.6	626.9	15303.6	549.8	598	0	0	0
CRC5_0411	H3O+	(*3.7885)	2013-06-05 13:48:24	0	324.4	473602	230	1532.1	0	0	9148.6	212.2	26772.9	184.9	61.1	0	60.3	156094	89.5	683.3	0	0	59	1827	0	12170.8	737.4	856.7	0	356.2	0	717.1	0	0	0	121209	122.4	4126.2	557.7	13677	504.4	640.5	159.3	18719.8	388.4	1696.5	0	132.7	0
[truncated: 72 more columns]

## Sheet: NO+
High Risk
File	Ion	Comment	DateTime	mz17	mz18	mz19	mz20	mz21	mz28	mz29	mz30	mz31	mz32	mz33	mz34	mz35	mz36	mz37	mz38	mz39	mz41	mz42	mz43	mz44	mz45	mz46	mz47	mz48	mz49	mz50	mz51	mz53	mz54	mz55	mz56	mz57	mz58	mz59	mz60	mz61	mz62	mz63	mz64	mz65	mz66	mz67	mz68	mz69	mz70
CRC5_0007_n.mse	NO+	(*3.3751)	2012-09-05 13:09:46	298.2	1553.7	12797.2	0	0	0	0	863768	0	15577.7	0	27.2	0	401.9	5422.5	0	0	0	0	3430.1	183.2	1178.2	78.6	157.5	43147.1	0	0	0	0	0	5722.9	135.9	984	0	2020.8	0	393	763.5	1567	114.9	144.7	9426.4	0	0	449.2	0
CRC5_0010_n.mse	NO+	(*4.9590)	2013-05-22 12:54:41	0	1008.7	13534	0	0	0	210.5	860179	205.4	14285.9	322.2	59.9	0	39.4	4576	0	0	0	0	5848.7	76.9	4770.8	0	0	37248.5	155	0	0	0	0	7584.8	0	803.4	0	1383.2	0	165	1163.6	5631.7	0	0	6390.6	0	0	352.1	0
CRC5_0136-n.mse	NO+	(*4.5095)	2013-06-05 13:46:05	0	0	9441.8	0	0	0	0	879496	560.1	11899.2	0	36.3	0	0	3798.2	0	0	0	0	2446.5	0	2061.7	0	0	43468.9	35.2	0	0	0	0	3748.7	217.5	875.3	0	775.6	0	0	1094	3002.7	38.3	0	11523.5	0	0	319.5	0
CRC5_0145_n.mse	NO+	(*4.9227)	2013-06-05 14:01:29	163.1	2213.3	15793.6	0	48.5	0	0	843525	897.5	21635	0	0	0	39.1	7561.2	0	115.6	0	114.8	7986.8	343.8	7107.3	458.9	229.8	32556.3	538.7	38.6	0	0	0	5147.8	357	2314.2	0	1010.3	0	204.9	103.2	10398.7	10.5	0	7712.1	0	0	0	0
CRC5_0147_n.mse	NO+	(*5.0813)	2013-06-26 13:43:54	1347.4	6147.7	12862	0	0	0	0	870875	578.1	19708.9	0	0	121.6	483.2	4314.7	0	0	0	0	4759.2	314.5	4128.8	39.4	413.8	31290.2	39.6	0	239	0	40.4	2969.6	0	1394.7	92.9	1620.1	0	42.1	1272.7	5428.5	0	173.7	6128.7	88.3	0	44.9	0
CRC5_0156_n.mse	NO+	(*5.1885)	2013-05-22 12:58:17	515.5	388.7	17457.1	0	0	0	0	860468	86.2	21121.1	0	0	0	0	5517.2	0	0	0	0	6433.8	323.6	4775.8	40.5	284.1	31789.8	0	0	0	0	0	4041.9	84.1	338.6	0	1286.4	0	739.4	1665.1	5961	311.5	269.2	5384.3	0	92.1	0	0
CRC5_0170_n.mse	NO+	(*4.9177)	2013-06-26 13:33:54	760.5	5264.8	8759.7	0	0	0	0	881729	163	12615.5	0	39.6	39.3	380.6	3783.9	9.7	0	0	0	2556	38.1	762.9	190.9	267.6	38764.4	115.2	77	77.3	0	156.7	3908.2	141	1274.3	280.5	806.6	40.6	245.4	309	1203.7	0	0	8163.2	0	0	130.9	0
CRC5_0174_n.mse	NO+	(*4.7342)	2012-10-19 14:02:12	941.2	9376.1	17802.5	0	0	285.4	0	784879	156.9	18018.7	0	0	189.2	1315.7	6177.4	0	0	0	0	16937.7	477.5	6612.8	478	552.4	36211.6	776.8	0	0	187.7	226.4	7171.7	0	1496	0	971.3	117.3	689.4	952.4	13955.1	221.6	914	7659.4	222	125	252.2	0
CRC5_0176_n.mse	NO+	(*4.7189)	2012-10-19 13:48:13	156.3	5152.5	5824.9	0	0	0	0	881925	0	9179.8	613.7	0	0	600.1	4360.6	0	0	0	0	1833.4	0	1576.7	9.2	1102.7	41930.5	406.2	0	0	75	113	5050.3	0	612.8	0	1047.4	0	0	2258.9	2675.5	120.7	162.3	13704.3	0	0	482.7	0
CRC5_0178_n.mse	NO+	(*3.9909)	2013-05-22 12:27:18	1675.1	4016.1	18748.8	0	0	206.2	0	860531	463	33180	0	225	382.8	665.5	7811.3	0	0	186.3	0	2199.1	139.3	4800.3	217	962.3	27658.6	31.2	0	0	0	127.2	5048.2	40.2	687.1	211.5	3438.8	0	0	2141	5207.9	237.8	222.6	3452.8	478.8	0	35.4	71.5
CRC5_0183_n.mse	NO+	(*5.0023)	2012-10-19 13:41:50	0	12480.8	4637.6	0	0	0	0	863126	0	6597.7	0	0	318.8	1741.4	2495.6	0	0	0	0	4288.8	0	5020.9	0	2244.7	31317	0	0	0	0	158.5	1089.9	0	2013.1	81	4769.8	164.2	82.7	1248.8	6542.6	401.5	42.6	7730.3	0	0	0	0
CRC5_0193_n.mse	NO+	(*4.9357)	2013-06-26 13:37:38	2071.7	10515	17429.1	0	0	340	0	851140	0	21172.1	0	0	118.3	1332.3	6497.4	0	424.8	0	0	2718.9	497.6	2680.3	0	844.3	37115.8	0	77.3	0	195.6	589.8	4222.5	159	919.4	80.4	1781.4	81.5	0	248.1	3750.3	42	0	7256.1	0	0	306.6	0
CRC5_0199_n.mse	NO+	(*4.8550)	2013-06-26 13:19:06	0	259.9	7181.3	0	0	0	0	926214	805.2	16234.5	0	0	0	0	2939.7	0	0	0	0	2490.1	0	792.3	0	0	25903.9	0	114.3	0	0	0	1363.7	244.9	630.6	0	1676.6	40.2	81	1794.3	1068.4	0	0	3578.2	0	0	216	0
CRC5_0206_n.mse	NO+	(*3.4168)	2012-09-05 13:13:03	37.7	1060.8	6940.4	0	0	0	0	866977	198.1	9986.2	0	0	0	189.8	2566.9	0	0	0	0	8981.9	0	1271.6	0	106.2	46303.5	560.1	0	0	0	0	3669.9	0	304.2	0	1008.2	0	170.4	2031	1563.6	0	0	13196.4	0	300.3	113.6	0
CRC5_0212_n.mse	NO+	(*6.0570)	2013-05-22 13:18:07	334.4	907.6	15331.7	0	179.3	0	0	874296	150.9	20099.2	0	195.6	0	48.2	6289	0	0	0	0	1038.2	0	6654.7	0	47.3	28114	0	0	0	0	0	4017.6	0	49.3	0	1699.5	0	0	357.5	7359.5	363.1	470.7	3744	66.5	0	649.4	0
CRC5_0225_n.mse	NO+	(*5.2154)	2013-06-05 14:22:14	172.8	1563.4	17819.3	369.3	0	0	0	804108	129.6	28950.4	63.5	503.7	0	124.2	18449.6	0	81.6	0	0	2588.2	40.4	13585.9	526.1	324.2	31900.6	162.8	0	81.9	82.6	166.1	6508.3	167.8	1266.2	84.9	1667	0	0	611.2	17772.1	798	1385.4	6037.8	136.3	0	231.1	0
CRC5_0232_n.mse	NO+	(*4.8647)	2012-10-19 14:09:50	268.6	1614.1	15354.1	0	0	0	0	866758	0	20823.7	0	0	0	0	6525.2	0	0	0	0	4319.1	0	1136.7	75.9	227.9	40598.9	190.8	153.2	192.1	0	0	3892	0	475.3	0	1524.7	0	203.5	2869.8	2396.1	0	0	8126.9	0	0	608.2	0
CRC5_0244_n.mse	NO+	(*4.2773)	2013-05-22 12:39:12	330.7	4441.7	11317.1	0	210.9	0	0	889253	460.7	17673.5	0	172.2	205.1	916.9	3844.6	0	0	0	0	2820.8	0	2521.9	66.4	765	32554	0	0	0	0	68.1	4501.2	632.8	1004.7	0	1192.9	0	0	824.3	1625	0	36.7	7065	0	0	0	0
CRC5_0245_n.mse	NO+	(*4.8526)	2013-06-05 13:58:28	402	2337.7	20724.8	0	0	209	0	808245	442.4	21582.5	0	0	252.2	115.6	7686	267	0	0	0	4483.2	0	4671.2	188.5	377.6	30726.9	1175.9	38	38.2	0	0	6767.1	430.2	4287.8	1543.8	2669.5	320.9	404	81.4	8160.8	279	208.3	6217.2	169.5	0	215.5	0
CRC5_0264_n.mse	NO+	(*5.8215)	2013-05-22 13:08:54	0	872.6	9945.1	0	0	0	0	848609	48.2	11872.2	236.1	187.3	0	230.8	4761.6	0	0	0	0	4148.4	0	7393.4	135.4	90.4	30819.4	181.5	0	639.5	0	46.3	5669.3	93.5	8326	426	2048.4	0	181.1	243.3	15441.6	148.2	547.8	5824	50.6	0	566.6	259.8
CRC5_0265_n.mse	NO+	(*5.1416)	2013-06-26 13:49:32	284	3357.7	19763.1	0	0	0	0	865114	766.9	21569.4	0	124.2	123.3	102.1	6094.9	0	0	0	0	1795.5	0	1555.9	0	1159.7	37361.2	522.2	80.6	0	0	81.9	5217.8	124.2	2457.6	503	801.6	509.7	0	258.6	3082.9	43.8	88.2	6894	0	226.2	0	0
CRC5_0276_n.mse	NO+	(*5.0501)	2012-10-19 14:13:38	0	1243.5	11099.7	0	0	0	0	833435	1339	18424.3	205.1	396.5	0	0	3776.2	0	0	0	0	2390.3	274.2	5563.7	372.5	157.1	42249.5	276.2	0	1072.1	0	0	6118.1	0	777.2	164.6	1988.7	166.9	210	1523.5	9636.8	21.5	86.6	11137.9	0	0	1613.3	0
CRC5_0283-n.mse	NO+	(*2.5704)	2013-06-05 13:55:04	56.8	632.9	8675.2	0	76	0	0	451926	213	15809.3	0	0	0	102	4681.6	0	0	0	0	2173.6	79.7	4386.6	259.4	194.9	18580	702.6	0	0	0	0	4786.4	124.2	645.3	167.6	632.5	0	213.8	86.1	6032	103.9	220.4	4578.4	0	0	0	0
CRC5_0333_n.mse	NO+	(*5.0193)	2013-06-05 14:11:41	166.3	1074.6	27449.4	0	148.5	0	0	832783	104.1	36893.2	244.8	0	0	279.3	8718	0	0	0	0	4017.8	351	4798	0	430.1	37795.6	0	157.6	79.1	0	40.1	7735.8	0	814.9	205	454	0	125.6	210.8	6372.7	0	431.7	6180.3	0	0	223.3	0
CRC5_0337_n.mse	NO+	(*5.3419)	2013-06-05 14:19:03	295	1658.4	22035.2	0	0	0	0	761752	132.8	27969.6	0	0	0	254.5	7394.6	0	0	0	0	8000.4	828.8	5637	103.7	83.1	28128	751.2	0	0	0	0	7079.4	613.1	7097.2	4267.4	3506.4	0	888.9	4208.4	7330.5	11.4	733.3	3373.2	0	94	331.9	0
CRC5_0340_n.mse	NO+	(*3.5715)	2012-09-05 13:20:05	1065.2	1567.6	16704.1	108.4	0	0	0	830338	147.9	14944.6	116	201.3	0	538.7	4232.2	0	111.8	0	0	3546.3	443.1	6205.3	221.8	138.8	42894.4	418.4	0	0	0	0	7568.8	57.5	318.1	174.6	1581.6	0	267.3	1047.1	14273.5	151.9	15.3	9819	0	0	475.2	0
CRC5_0366_n.mse	NO+	(*4.6686)	2013-06-05 13:52:09	0	249.9	16632	0	0	402	0	839118	77.4	17867.5	0	0	74.6	0	4235	0	0	0	0	2101.7	0	3116	0	0	35797.8	291.9	73.2	0	0	0	3536.8	225.7	2080.8	342.6	1302.8	96.4	194.3	391.4	5166.4	119.2	0	7594.9	0	0	0	0
CRC5_0392_n.mse	NO+	(*4.7603)	2012-10-19 13:45:23	0	3872.6	5305.8	0	0	0	0	884221	158	7558.9	0	0	0	416.4	1669.8	0	0	0	0	3072.4	0	2036	0	964.8	41846.9	0	261.8	0	0	342.3	5318.1	38.4	1160.3	0	940.2	0	0	820.5	5242.9	0	0	11775.4	0	0	212	0
CRC5_0395_n.mse	NO+	(*2.7880)	2012-10-19 13:52:23	215.5	2536.8	6476.2	0	0	0	0	492719	208	6302.8	0	22.5	44.6	99.7	2131.5	0	0	0	0	4179.8	108.2	3616.6	0	222.5	21341.1	130.8	0	0	0	222.4	3532.1	0	1017.9	381.2	1265.8	0	162.6	725.5	5376.7	404	137.8	400450	0	0	0	0
CRC5_0433_n.mse	NO+	(*4.7753)	2013-06-26 13:31:02	4272.5	26174.5	6665.5	0	0	0	0	843046	5193.1	9752.7	0	0	1450.3	3791.4	1937.4	0	0	0	0	4631.8	148.2	7224.8	482.1	2748.1	30702.1	0	0	0	113.6	1293.6	2205.7	0	2543.4	262.7	2164.6	690.3	357.5	2361.1	9395.2	812.8	204.8	4626	0	0	31.8	0
CRC5_0438_n.mse	NO+	(*3.8659)	2013-05-22 12:19:30	0	0	11839.4	0	38.1	0	0	830880	191.8	15440.4	0	155.3	0	0	3800.2	0	0	0	0	717.4	0	1553.9	0	0	34424.9	0	30.2	0	0	0	4917.8	31	436.3	1410.9	3376.4	127.1	136	354.5	1233.7	0	0	6051.1	0	0	68.2	0
Low Risk
File	Ion	Comment	DateTime	mz17	mz18	mz19	mz20	mz21	mz28	mz29	mz30	mz31	mz32	mz33	mz34	mz35	mz36	mz37	mz38	mz39	mz41	mz42	mz43	mz44	mz45	mz46	mz47	mz48	mz49	mz50	mz51	mz53	mz54	mz55	mz56	mz57	mz58	mz59	mz60	mz61	mz62	mz63	mz64	mz65	mz66	mz67	mz68	mz69	mz70
CRC5_0029_n.mse	NO+	(*4.7710)	2013-05-22 12:51:00	263.5	510.8	10734.8	0	0	0	0	882022	711.5	18459.3	0	153.7	0	0	4250.3	0	0	0	0	1517.7	0	1443.5	0	0	38176.4	0	28	0	0	0	5128.9	153.7	1700.2	0	195.7	0	79.4	639.6	2134.8	0	0	8746.7	0	0	0	0
CRC5_0032_n.mse	NO+	(*1.7314)	2013-05-22 12:35:54	133.9	203.9	6059.8	0	0	0	0	341988	398	604867	70.3	69.7	69.2	0	2574.3	54.4	0	0	0	899.7	0	1960.2	13.4	0	16887.4	69.3	0	68	0	0	2436.5	0	1443.6	98.7	383.3	0	72	130.5	3097	132.5	0	3292	0	15.2	76.8	0
CRC5_0114_n.mse	NO+	(*4.4364)	2013-05-22 12:42:58	293.9	2801.6	9797.1	0	0	0	0	817829	276.3	18990.4	0	71.6	35.5	282.6	5348.1	0	0	0	0	10226.3	0	2315	0	623.5	34190	8.7	34.9	0	0	0	4123.4	0	939.1	1453.9	1573.3	0	593.7	822.4	2787.6	0	0	6021	0	117.8	0	0
CRC5_0118_n.mse	NO+	(*5.1287)	2013-06-05 14:14:47	339.9	1647.2	20835.4	0	0	0	0	792057	4672.8	22808	239.4	0	0	284.9	9459.9	0	0	0	0	5130.7	357.8	14912.7	0	159.4	28716.2	1601.5	0	0	0	285.8	6983.3	196	62.3	877.1	1597.6	338.6	511.5	987.6	19686.4	65.4	1450.5	6027.2	312.8	0	0	0
CRC5_0121-n.mse	NO+	(*4.4628)	2013-06-05 13:39:02	0	0	8925.6	0	0	0	0	784320	480.7	11073.5	0	0	0	0	2378.8	0	34.9	0	0	588.7	173.1	15721.4	970.5	555.4	27598.9	104.6	0	105.3	0	0	2129.3	323.5	867.7	36.4	3185.8	184.3	37.1	448.8	22085.5	531.8	421.2	4015	0	0	0	0
CRC5_0138_n.mse	NO+	(*5.3504)	2013-05-22 13:02:00	59.1	114.6	11982.8	0	0	0	0	844598	576.4	19380	217.3	0	0	0	6854.9	0	0	0	0	913.7	0	13496.2	498.8	41.6	32023.9	501.8	0	168.4	169.8	0	2432.2	86.2	563.7	523.6	1185.8	0	0	1121.5	17628.6	728.9	1653.2	5046.9	0	188.4	237.5	0
CRC5_0160_n.mse	NO+	(*3.2928)	2012-09-05 13:02:48	181.9	0	5453.6	0	0	56.7	0	884521	191	7616.2	0	0	0	0	4217	0	0	0	0	3883.4	0	2452.4	0	0	45481.9	77.2	0	0	0	0	2842.1	0	1066.8	0	2025.9	0	369.8	903.6	4684.5	0	0	10707.4	57.4	231.7	29.2	147.4
CRC5_0164-n.mse	NO+	(*4.4741)	2013-06-05 13:42:18	0	0	5313	0	0	0	0	809643	111.1	8606.5	0	0	0	177.3	1349.3	0	34.9	0	0	5091.4	173.1	2320	0	0	34639.7	0	0	0	0	0	2429.6	0	903.1	1272.1	2597.3	0	222.5	186.8	3049	0	0	5763.4	155.5	0	0	0
CRC5_0167_n.mse	NO+	(*3.2853)	2012-09-05 13:05:45	199.6	1406.8	8794.9	0	0	0	0	869400	136.2	11295.7	193.5	0	105.1	52.2	3478.9	0	0	0	0	2143.2	0	1250.1	0	537	48013.7	0	128.8	1396.5	0	104.8	4777.1	132.4	1572	0	877.1	163	218.9	3253	3055.6	0	0	12890.2	57.4	0	934.3	0
CRC5_0182_n.mse	NO+	(*5.1413)	2013-06-26 13:40:30	1306.1	3577.5	10978.8	0	0	0	87.3	872566	0	17676.9	0	0	287.8	326.7	4297.1	0	0	0	0	2195.6	399.1	2714.3	0	440.1	36861	442.1	121	0	40.8	0	4092.2	0	1125.5	293.6	928.8	0	0	388.1	3085.4	0	264.9	8992	0	0	0	0
CRC5_0192_n.mse	NO+	(*5.3343)	2013-05-22 13:05:34	412.1	1427.1	12891.1	0	0	138.2	0	856265	66.6	22840.2	206.7	0	0	0	7390	0	377.9	0	0	1958.4	0	3761.8	0	250.8	39115.1	241.5	0	0	0	471.6	7353.4	260.1	348.9	43.9	1060.6	44.5	537.9	1625.8	8510.5	0	231.3	8395.2	47	0	383	0
CRC5_0198_n.mse	NO+	(*4.6975)	2012-10-19 13:59:18	804.2	4827.8	23096.2	0	0	0	0	828617	77.8	26324.6	0	217.5	75.1	1454.7	8259.2	0	0	0	0	3827.6	0	5030.1	0	365.3	37722.8	0	0	55.4	0	711.2	8360.2	0	1978.9	191.5	2736.6	232.8	0	196.9	5752.2	60	523.9	9061.8	0	165.3	156.4	0
CRC5_0202_n.mse	NO+	(*3.4798)	2012-09-05 13:16:30	1114.7	1788.2	12070.5	0	102.9	0	0	839694	864.7	15840.9	0	0	139	414.2	5312	0	27.2	0	0	5883	134.9	8796.4	432.1	135.2	38272.6	0	0	0	0	387.9	4264.6	0	2028	0	285.3	0	202.5	262.2	15288.1	606.5	268.4	8878.4	0	0	154.3	0
CRC5_0209_n.mse	NO+	(*5.0583)	2013-06-26 13:46:38	4358.1	17382.8	16492.2	0	0	0	0	860834	502.9	20103	41.1	0	242.6	2289.2	6156.5	0	0	0	0	314	0	667.2	0	1258.8	34913.2	39.5	0	0	120.3	1370.2	5017.5	162.9	0	247.4	5145.9	459.6	0	847.8	982.4	0	0	8268.8	0	0	0	0
CRC5_0221_n.mse	NO+	(*4.7249)	2013-06-26 13:24:35	991.6	2579.8	13239.5	0	0	0	80.2	842778	626.3	14405.8	0	0	0	337.5	5297.9	0	37	0	0	3848.3	0	3774.5	0	734.6	35137.3	46.1	0	37.1	0	75.3	5220.4	494.4	1032.9	384.9	1627.3	0	314.3	949.8	5383.2	120.6	162	10047.7	0	0	209.5	0
CRC5_0229_n.mse	NO+	(*4.8088)	2012-10-19 13:55:11	0	1492.8	10619.5	0	0	0	0	831212	0	14866.6	0	0	115.4	382.3	3371.6	0	0	0	0	4409.9	0	4634.1	187	0	40195	263.5	0	0	0	0	5403.3	0	273.3	550	2293.4	209	80.2	1009.9	6634.6	41	0	9173.5	0	127.2	213.9	0
CRC5_0231_n.mse	NO+	(*4.7360)	2013-06-26 13:21:53	209.2	1825.1	9768	0	186.8	204	0	897666	245.4	11304.6	0	152.7	0	0	3357.5	0	185.5	0	0	2428.7	0	1214.3	0	405.7	34060.7	0	37.2	186.5	0	189	2480.1	0	1076.2	154.7	1712.9	39.2	0	745.7	1492.7	121.2	244.3	6527.3	0	0	63.2	0
CRC5_0269_n.mse	NO+	(*4.9361)	2012-10-19 14:06:28	490.7	3804.7	14962.4	0	0	0	0	793874	818	19046.2	430.9	0	0	274.3	2689.7	0	0	0	38.3	3523.7	0	15050.7	153.3	690.9	32767.5	0	0	1397.3	0	0	7774.2	288.2	519.8	0	1538.8	0	41.1	1737.3	23590.3	430.6	1217.4	7780.8	0	0	547.6	0
CRC5_0282_n.mse	NO+	(*5.7813)	2013-05-22 13:12:24	0	804.6	19572.1	0	0	547.5	0	857989	0	24860.5	0	977.6	0	321.3	8231.9	0	0	0	0	2601.7	224.2	4216.2	280.6	179.8	32016.2	451.6	0	0	0	0	7791.6	232.8	1639	565.4	628.4	47.8	0	920.4	4149.1	49.2	248	6000	0	0	205.2	0
CRC5_0293_n.mse	NO+	(*3.8246)	2012-09-05 13:28:33	2386.7	6264.2	15816.2	0	0	0	0	847588	317	22519.3	0	0	244.6	1154.4	5814.3	0	0	0	0	1989.4	0	3369.9	74.3	684.5	36082.7	224.2	0	0	0	152.5	4435	23.1	620.1	405.6	2386.6	0	0	2277.5	5979.6	0	0	7052.3	0	202.1	0	0
CRC5_0304_n.mse	NO+	(*5.3741)	2013-06-26 13:55:05	296.8	1610.9	22952	0	0	0	136.9	852724	111.3	26612.7	130.9	0	42.9	0	6968.3	0	0	0	0	2126.7	0	2460	0	125.4	34893.1	461.8	168.4	0	85.2	214.1	6225.8	129.8	1305.9	0	639.3	0	0	1756.3	4855.3	137.2	0	7529.8	0	0	0	0
CRC5_0316_n.mse	NO+	(*3.3317)	2012-09-05 12:59:21	0	0	11904.1	0	0	0	0	853014	801.7	12245.7	189.7	0	0	0	3826.2	0	0	0	0	4328.4	0	9512.6	0	0	36159.4	365.5	0	0	0	0	1811.6	0	406.3	0	823.1	0	139.1	588.6	13020.4	398.5	258.3	7523.4	0	29.4	764.6	0
CRC5_0321_n.mse	NO+	(*5.5443)	2013-06-05 14:26:02	795.9	830.9	14900.2	0	0	0	0	831377	506	23963	191.6	357.7	0	418.9	5636.4	0	0	0	0	2846	215.5	15610.5	43.2	518.8	32227.6	738.3	0	0	0	0	3793.3	0	2252.9	0	661.8	0	277.7	885.9	19592.6	343.3	572.9	3850.8	0	0	790.3	0
CRC5_0332_n.mse	NO+	(*4.7582)	2013-06-26 13:27:53	52.6	1222.6	10656.5	0	0	0	0	871905	197.1	13106.7	0	0	0	491	4389	0	0	0	0	2435.8	0	3690.1	0	147.9	40919.9	148.6	0	0	0	189.4	4104.5	0	269.6	0	0	0	316.5	1315	6183.4	0	367.1	12502.8	0	0	337.6	0
CRC5_0348_n.mse	NO+	(*3.6756)	2012-09-05 13:24:35	81.1	1140.7	8499.8	0	0	0	0	761043	886.8	19296.5	299.9	0	0	117.4	5182.9	0	0	0	0	2298.1	0	18822.2	604.1	691.6	35435.3	0	0	262.4	0	0	5831.8	687.5	781.9	0	2711.9	0	154.5	2055.3	28652.8	798.8	645.9	5451.6	0	0	1320.7	0
CRC5_0350_n.mse	NO+	(*5.2682)	2013-06-26 13:52:21	232.7	1466.3	17615.5	0	0	0	0	881289	218.4	26201.8	0	127.4	42.1	125.6	7678.3	0	0	0	0	941.3	0	982.2	0	328.2	32128.9	0	0	165.9	0	126.1	7314.8	0	128.2	0	649.4	0	32.9	176.9	1337	44.9	0	6071.9	0	0	234.2	0
CRC5_0358_n.mse	NO+	(*5.4156)	2013-06-26 13:58:18	418.7	927.6	17600.6	0	0	0	0	824844	67.3	26020.2	0	348.8	32.5	257.9	7149.3	0	0	0	0	2604.6	0	2184.2	126.1	126.3	34021.8	169.2	127.3	42.6	0	0	7582.4	43.6	416.6	397.1	2042.9	0	0	907.2	2970.9	552.8	0	7350.3	0	0	0	0
CRC5_0372_n.mse	NO+	(*1.7929)	2013-05-22 12:32:21	237.6	998.1	6200.3	0	0	0	0	363772	245.1	12139.1	0	144.3	0	0	3208.4	28.2	0	0	0	3825	0	4220.9	153.1	0	15584.1	80.5	0	0	0	128.5	2022.1	0	348.5	0	775.7	0	134.2	240.3	4161.9	91.5	215.3	2495.8	0	0	238.6	0
CRC5_0409_n.mse	NO+	(*3.8305)	2012-09-05 13:31:35	338.4	1394.2	9496.4	0	226.7	0	0	819369	381.1	12365	0	154.3	61.3	304.4	4438.1	0	0	0	0	6218.3	208.2	743.8	0	238.6	49748.3	0	300.5	0	0	305.6	5803.7	92.7	248.6	156.3	1164.5	0	351.1	0	1538.8	0	0	14800.8	0	25.3	0	171.8
CRC5_0411_n.mse	NO+	(*4.5722)	2013-06-05 13:49:14	0	48.9	16240.9	0	0	0	38.8	843084	568.2	19036.4	0	0	0	0	5855.9	0	0	0	0	7485.8	141.9	1596.3	0	0	37711.6	0	609	0	0	0	4189.1	147.3	2000	894.4	525.2	28.3	304.3	191.6	1428.5	0	0	6564.6	0	241.3	81.2	0
[truncated: 69 more columns]

## Sheet: O2+
High Risk
File	Ion	Comment	DateTime	mz17	mz18	mz19	mz20	mz21	mz24	mz28	mz29	mz30	mz31	mz32	mz33	mz34	mz35	mz36	mz37	mz38	mz39	mz40	mz41	mz42	mz43	mz44	mz45	mz46	mz47	mz48	mz49	mz50	mz51	mz52	mz53	mz54	mz55	mz56	mz57	mz58	mz59	mz60	mz61	mz62	mz63	mz64	mz65	mz66	mz67
CRC5_0007_o.mse	O2+	(*3.2166)	2012-09-05 13:10:29	19358.4	5268	34109.9	0	0	0	415.9	0	2669.1	7206.5	735001	248.6	2906.1	940.1	2047.1	46926.9	0	126.1	0	0	125.2	12236.5	725.5	2177.2	350.7	376.3	2345	756.1	752.2	386.9	0	511.8	874.3	42809.9	1377.7	1752	4052.4	1059.5	773.5	711.8	679.9	2590.6	55	83.1	0	0
CRC5_0010_o.mse	O2+	(*4.5952)	2013-05-22 12:55:22	11217.3	2656.5	29055.1	0	0	0	158.3	0	2541.7	19037.7	743401	2612.4	2516.3	734.5	1495.9	49864.3	0	359.6	0	0	571.1	17365.8	891.1	4706.5	0	786.2	606	493.6	54	1698.4	0	983.8	146.5	41967.8	407.1	893.4	5394	744.6	635.8	535.2	414	7586.4	78.2	1103.9	39.7	0
CRC5_0136_o.mse	O2+	(*4.1576)	2013-06-05 13:46:55	321.5	0	29059.9	0	0	0	35.8	0	1592.1	5340	805414	878	3247.8	166.2	198.1	45815.4	0	97.6	0	453	161.5	8324.8	225.8	790.5	40.4	153.6	1966.3	219.3	814.6	294.3	0	0	0	38010	636.3	808.5	2237.2	204.7	343.5	173	374.6	3625.7	53.1	107	0	0
CRC5_0145_o.mse	O2+	(*4.6041)	2013-06-05 14:02:10	22833.8	6703.3	30118.6	0	90.8	0	0	0	4799.5	8317	720065	560.9	2808.7	1711.2	1855.4	48747.6	323.3	108.1	0	71.7	35.8	24118.5	928.7	4966.2	321.8	1360.8	14237.2	2482.2	1073.5	325.9	0	693.8	330.2	35186.1	259.6	1342.9	5442.8	1312.9	38	459.7	810.4	9721.6	705.4	1027.2	717	411.7
CRC5_0147_o.mse	O2+	(*4.6785)	2013-06-26 13:44:38	64704.8	19634.4	27925	0	0	0	161.1	158.9	5673.2	10695.5	705586	493.7	2937.4	4073.9	3759.4	43938.9	0	183	182.4	0	508.5	14005	1233.1	4353.3	363.1	527.2	3402.1	255.7	1318.8	698.5	0	963.8	1154.6	32888.1	602.3	946.7	4724.8	671.2	0	427.8	901	5446.9	636.5	521.3	0	61.2
CRC5_0156_o.mse	O2+	(*4.7288)	2013-05-22 12:58:59	6267.3	809.9	26993.8	0	0	0	0	0	3823	5880.9	772553	581.3	3172.4	293.1	526.1	46546.5	37.2	37	0	0	110.3	24905.3	1175.1	5436.4	0	386.6	2324.2	295.9	575.1	0	0	75.1	0	35694.4	1373	767.3	10780.3	1194.9	273.9	1497.3	635.1	7559.5	0	528.3	0	0
CRC5_0170_o.mse	O2+	(*4.5614)	2013-06-26 13:34:59	31747.6	6885.9	26750.7	0	0	0	0	0	3202.1	10572.4	756180	536.6	3081.9	2330.3	2170.2	45139.2	0	178.2	0	0	0	14275.8	1059.6	1236.5	0	389.5	621.4	924.7	499.4	1038	0	360.9	906.6	31748.5	181	847.9	16302.4	1122.4	56.4	752.3	347.9	1935.3	307.3	195.1	0	119
CRC5_0174_o.mse	O2+	(*4.3895)	2012-10-19 14:02:53	49116.1	19924.7	29812	266.4	0	0	189	37.3	5229.4	10473.8	609043	338.6	1979.2	4130.5	3998.8	49544.6	32.3	343.5	0	0	375	40799.9	2110.7	7423.6	374.9	1911.4	18759.5	1388.6	1134.9	552.2	0	1496.4	2377.8	42404	2014.6	2488.6	5008.2	1125.2	165.4	2245.4	910.3	13915.5	653.6	2306	1252.7	612.5
CRC5_0176_o.mse	O2+	(*4.3760)	2012-10-19 13:48:54	64129.5	18971.5	28170.7	0	0	0	0	0	2467.2	8819.7	662730	782.7	1552.3	5112.7	5392.6	39903.5	103.3	171.5	0	0	0	4830.3	510.1	1309.6	136.2	920.7	8528.3	1156.2	1520.6	189.7	103.9	4416.8	4158.6	50186.4	635.9	746.3	1430.4	431.9	145	182.5	588.3	2149.1	149.4	715.3	0	76.6
CRC5_0178_o.mse	O2+	(*1.8795)	2013-05-22 12:28:10	44062.1	8389.4	10944.2	0	0	0	0	0	819.8	2401.6	376057	424.3	1087.8	2652.3	491302	21239	0	73.7	0	0	43.9	2529.4	453.1	1915.4	146.4	381.1	967.6	176.7	358.2	59.3	0	493.4	555.9	13706.4	227.8	397.2	2506	294	132.5	70.6	517.8	2146.8	96.3	501.8	81.6	49.4
CRC5_0183_o.mse	O2+	(*4.5997)	2012-10-19 13:42:38	156670	88411.6	19932	0	0	0	0	0	269	3154.7	522548	2085.4	1882.9	15387	12053.8	29600.6	0	143.4	0	0	142.3	14458.1	1384.7	3337.9	604.1	106.7	1041.7	938	107.5	0	216.6	6416.2	7502.3	28851.2	1140.9	925.4	14859.1	2848.5	438.6	959.4	1837	5716.1	417.7	362.3	98.7	79.6
CRC5_0193_o.mse	O2+	(*4.6111)	2013-06-26 13:38:24	82310.3	19795.4	22046.8	0	0	0	0	0	5444.3	5118.7	702609	337	2561.5	6005.6	4831.5	39788	36.2	0	0	0	0	8048.1	393.3	3075.8	0	448.1	3741.6	693.2	614	0	72.8	1827.4	2093.2	32036.9	445.4	2053.5	5973.5	671.2	266.5	345.1	1042.9	4397.8	156.9	237.2	279	60.3
CRC5_0199_o.mse	O2+	(*4.5526)	2013-06-26 13:19:45	32885.5	5458.5	29497.1	0	314.3	0	0	0	2324.5	9622	815097	887.7	2127.1	1237.6	1229.5	39353.1	0	178.2	0	0	0	6008.8	176.7	1908.6	318.4	35.4	0	640.6	285.6	752.3	0	0	199.6	24050.9	9.2	627.4	1931.2	934.5	188.2	113.7	954.6	1500.6	77.6	78.2	0	39.7
CRC5_0206_o.mse	O2+	(*0.7125)	2012-09-05 13:13:44	3022.1	488.2	5588.3	0	0	0	18.4	0	269	177.1	159426	121.5	539.1	239.1	171.1	10009.7	28	33.4	0	0	27.7	5520.8	325.9	563.6	89.2	511.3	3162	91546.6	235.4	28	0	158.1	141.8	10071.3	74.5	75	818.4	75.9	141.2	253.2	374.4	690696	65.1	0	16.2	45
CRC5_0212_o.mse	O2+	(*5.5591)	2013-05-22 13:18:47	4910.1	535.5	30690.8	0	0	0	0	0	2957.1	8817.8	808747	769.5	2491.3	824.3	951.9	43034.9	328.7	0	0	217.1	997	7189.5	433	5934.4	477	217.1	1775.1	305.4	306.4	43.9	0	1019.1	0	32762.2	4816.7	1517.1	535.5	0	2309.7	93.1	257.8	5290.3	95.2	1271.9	0	0
CRC5_0225_o.mse	O2+	(*4.9270)	2013-06-05 14:22:54	11537.5	3112	32795.2	0	0	0	296.9	0	7075.1	22452.2	711698	960.3	2023.3	708.8	1161.3	54145.3	0	385.5	0	153.3	354	8792.8	458.6	11582.4	497.4	1800.8	8781.5	1924.4	617.7	232.4	0	39.1	39.3	39059.1	3491.4	1037.6	3132.3	1253	203.5	0	61.9	13478.7	83.9	3634.7	0	687.6
CRC5_0232_o.mse	O2+	(*4.4358)	2012-10-19 14:10:31	19550.1	4274	40430.9	0	0	0	114.6	0	8493.1	7203.2	733978	846.5	2535.8	1453.4	1549.5	52430.6	0	312.4	0	0	103.4	9464.3	688.1	2821.8	757.7	551.9	6776.2	597.7	1060	340	70	879.2	106	43958.5	642.9	790.4	4446.4	0	0	701	1040.7	5018.1	113.2	494.6	767.2	464.2
CRC5_0244_o.mse	O2+	(*4.0636)	2013-05-22 12:40:01	69053.2	17403.5	29207.2	0	0	0	0	0	10416.2	2689.7	733063	807.2	3144.1	4287.3	4588.8	42863.3	0	63.5	0	0	31.5	8114.8	157.2	1163.5	31.5	0	405.7	0	698.4	0	0	1959.1	1064.9	33275.1	114.1	164	3333.4	1328.7	0	134.7	67.8	2589.2	172.2	0	175	0
CRC5_0245_o.mse	O2+	(*4.3956)	2013-06-05 13:59:08	21935.7	6727.7	38965.4	0	0	0	492.9	0	6640.5	8360	669589	680.1	2768.7	1753	1610.5	43292.5	45.5	0	0	274.7	617	23049.9	873.2	7193.5	137.2	3777.8	24545.7	3554.3	1696.2	382.2	0	315.4	880.3	34457.6	3132.8	2686	20795.5	4535	438.4	1324.6	333.6	7433.7	75.3	1024.9	1138.7	559.7
CRC5_0264_o.mse	O2+	(*5.2798)	2013-05-22 13:09:39	10555.3	4239.1	30688.8	0	104.1	0	0	44.8	4099.8	26997.8	710013	943.6	2636.7	432.6	974.9	50789.8	332	248	0	411	574.4	12541.6	61.5	7376.8	10.3	1273.4	7780.8	1939.5	983.1	2326.1	0	502.6	0	40447.7	4466.9	2952.8	1679.4	3055.7	654.6	1010.8	708.4	10662	269.8	2039.5	137.1	184.3
CRC5_0265_o.mse	O2+	(*4.7484)	2013-06-26 13:50:17	27273.7	4778.4	28292.5	0	0	0	0	0	4646.8	2754	783455	858	2466.2	1641.3	1583.4	40568.6	0	37.2	0	0	0	5563.5	128.9	2173.6	0	1477.1	6261.2	343.1	297.7	37.3	0	451.8	227	39550.3	497.1	769.3	5882.9	691.5	0	197.5	79.6	3007.1	0	0	492.8	0
CRC5_0276_o.mse	O2+	(*4.6526)	2012-10-19 14:14:20	11356.2	3735.4	38044.6	0	91.8	0	0	0	3414.9	22024.3	699229	2571	2361.9	502.3	1478.7	51571.1	0	36.4	0	0	687.3	9314.5	270.9	5709.5	361.7	0	1100.9	1128.1	1241	1172.1	0	184.7	742.3	48487.9	2813.9	113.2	5696.5	783.6	346.4	261.6	546.7	8656.3	0	1479.1	0	162.6
CRC5_0283_o.mse	O2+	(*4.3732)	2013-06-05 13:56:03	25746.6	8005.8	24234.9	0	0	0	0	0	4140.1	10689.3	712450	426.2	2966.9	1896.1	1545.1	45878.6	0	547.5	0	0	509.5	17306.4	780.2	7770.1	373.6	3503	21276.6	3681.2	1053.7	610.4	0	69.4	383.3	37585.5	633.9	1027.3	8198.6	1291.7	505.7	1273.3	146.6	9471.9	251.2	1425.6	302.6	190.7
CRC5_0333_o.mse	O2+	(*4.7055)	2013-06-05 14:12:24	11900.2	2065.2	42692.5	0	0	0	0	0	9961.1	5892.7	772736	573.8	3679.5	1030.7	659.3	49109.7	0	368.7	0	110	658.9	9874.6	585	3547.5	0	623.2	3299.3	699.8	498.8	185.4	0	392.6	225.4	35694.6	683.6	477.6	576.7	387	194.8	588.6	0	5298	20.1	758.9	0	411.5
CRC5_0337_o.mse	O2+	(*4.9064)	2013-06-05 14:19:42	16800.5	8666.8	25860.9	0	0	0	169	125	7828.4	6057.1	638367	1593.8	2805	1450.8	1071.2	40951.9	0	192	0	0	724.1	45798.4	1255.9	5519.6	247.6	1793.3	12938.9	2184.7	961.1	192.9	0	77.8	39.1	28902.8	1540.9	7670.3	51787.2	9740.9	405.3	2244.8	3083.6	7622.7	146.1	1136.4	148.5	171.2
CRC5_0340_o.mse	O2+	(*3.3208)	2012-09-05 13:21:08	22853.1	11412.1	29956.3	0	32.7	0	114.3	0	5863.6	14771.5	704819	1469.3	2425.9	1691.4	1482.6	48636.4	251	116.9	51.8	25.8	232	11435.6	592.2	5588.3	257.7	2064.9	10505.2	1607.5	1274.3	548	0	473.7	555.3	42487.8	855.2	752.7	3516.5	544.5	253.6	276.1	222.5	8826.5	593	1053.3	172.2	376.3
CRC5_0366_o.mse	O2+	(*4.3150)	2013-06-05 13:52:52	7148.8	2263.4	26789	0	0	0	0	0	5003.1	3755.6	745619	1227.1	1799	716	732.7	41786.1	212	101.4	0	0	100.6	17524.1	736.9	2646.9	0	1679.2	13702.8	1686.9	1412.9	0	0	102.7	0	35331.8	1252.2	2589.2	26124.5	3650.2	116	1006.2	325.8	4550.5	46	407.7	1718.9	37.7
CRC5_0392_o.mse	O2+	(*4.4480)	2012-10-19 13:46:04	70504.9	21380.7	26502.4	270	0	0	0	0	1750.6	7664.4	679013	234.8	2220.2	5722.2	5331.5	41847.7	0	278.4	0	69.2	0	10868.9	344.9	2725.5	0	760.8	1051.4	0	348.4	419.6	70.2	3243.5	3356.5	41753	80.6	324.2	7284.4	1386.1	0	628.8	642.7	2712.4	2.4	0	0	116.3
CRC5_0395_o.mse	O2+	(*4.3317)	2012-10-19 13:53:03	32819.8	10943.6	26937.8	0	0	0	0	0	3041.1	10431.2	641863	158.4	2312.2	3143.6	2219.7	42893.6	0	0	0	0	673.5	30881.2	1244.2	4843.9	875.4	303.5	6582.8	1346.4	611.6	1167.8	136.9	756.4	1036.5	42798.9	1257.2	4075	33793.8	4180.8	358.2	2020.5	690.6	10108.1	710.5	316.3	487.7	0
CRC5_0433_o.mse	O2+	(*2.6476)	2013-06-26 13:31:42	120820	86169	9763	0	0	146.5	0	0	2252.9	3333	260420	198.8	1337.1	11890.7	10914.2	15458.5	0	103.5	0	0	0	7328.8	143.6	1508.6	20.5	370.3	938.4	263.5	155.5	0	62.6	3313.7	4025	12354.1	127.8	642.7	2565.4	1562.3	677.2	154	1795.2	4198.1	720.2	703.3	114.4	46.1
CRC5_0438_o.mse	O2+	(*3.6033)	2013-05-22 12:20:18	199	0	25110.7	0	0	0	0	0	3948.1	3855.5	729979	212.4	3726	0	157.6	44599	0	0	0	0	245.3	24833	595.1	3529.6	168.2	533.5	2617.2	1015.6	509.4	255.6	0	0	0	34543	1454.6	1492.5	53626.6	4001.8	141.8	1149.8	378.5	4211	115.3	31	250.1	31.5
Low Risk
File	Ion	Comment	DateTime	mz17	mz18	mz19	mz20	mz21	mz24	mz28	mz29	mz30	mz31	mz32	mz33	mz34	mz35	mz36	mz37	mz38	mz39	mz40	mz41	mz42	mz43	mz44	mz45	mz46	mz47	mz48	mz49	mz50	mz51	mz52	mz53	mz54	mz55	mz56	mz57	mz58	mz59	mz60	mz61	mz62	mz63	mz64	mz65	mz66	mz67
CRC5_0029_o.mse	O2+	(*4.3007)	2013-05-22 12:51:44	7695	1012.9	31314.6	0	84.8	0	74.1	0	7457	2352.9	788465	454.3	3603.6	515.9	794.4	47456.6	0	101	0	0	267.5	10345.2	409	1160.5	16.7	0	587	0	202.4	0	0	102.4	68.6	39491.2	312	453.4	12809.8	1731	57.8	143.3	324.8	2727	311.5	36.9	74.5	112.7
CRC5_0032_o.mse	O2+	(*3.8802)	2013-05-22 12:36:41	8957.1	1370.8	33143.3	0	0	0	167.1	0	3384.5	12445.9	766307	1166.3	3438.2	217.2	1202	47746.7	0	121.5	0	604.1	512.6	7230	60.2	5120.9	241.2	301.9	1623.9	932.7	737.8	1526.6	0	184.7	61.9	38260.8	2063.9	1289.7	4336.3	1600.9	352.9	420	0	6755.2	198.3	1066.1	0	0
CRC5_0114_o.mse	O2+	(*4.1044)	2013-05-22 12:43:43	21846.9	11049.6	26635.7	0	81	0	141.5	0	3602.1	2834.4	682958	951.2	3144.1	1675.4	1158.6	45311.8	0	64.3	0	0	159.7	50517.2	1834.4	2840.3	159.7	0	186.9	233	580.3	0	0	293.7	623	30904.9	364.6	6134.9	40865.1	4559.2	102	1780.9	655.5	5353.9	0	141.3	0	0
CRC5_0118_o.mse	O2+	(*2.1412)	2013-06-05 14:15:28	10550.3	5272.7	14341.8	0	42.2	0	0	0	4076.7	8419.8	297034	625.4	628.7	700.8	612.4	20987.5	20	284.5	0	0	382	7481.8	331.6	5987.6	224.1	1329.9	8955.7	549636	460.5	474.7	0	25.4	268.1	18019.1	1010.9	406.7	4423.4	880.8	225	426.5	143.2	7702	527.2	2015.6	240.2	167.7
CRC5_0121-o.mse	O2+	(*4.2220)	2013-06-05 13:39:57	326.4	0	29466	0	0	0	145.4	0	3278.4	29944.5	689368	1165.8	2685.8	236.2	569.9	52126.2	0	66.1	0	262.8	2131.6	6781.5	835.1	14282.2	65.6	410.4	652.7	2638.6	0	249	0	0	0	44150.5	12206	1539	7605.4	1489.5	174.4	421.5	424.6	14509.8	377.3	3920.7	82.2	174.9
CRC5_0138_o.mse	O2+	(*4.8659)	2013-05-22 13:02:49	5965.2	4531.7	28891.5	0	0	0	167.7	0	3002.2	27838.9	724712	1562.2	3176.5	496.3	1005.4	52593.5	229.6	609.9	0	37.9	340.6	6275.6	0	12286.2	0	2027.4	7496.9	3131.2	821	1532.9	0	38.6	194.2	38290.4	4553.3	552.8	4281.2	1199.8	40.3	486.7	245.1	13997	331.9	3848.1	42.2	340.2
CRC5_0160_o.mse	O2+	(*0.7936)	2012-09-05 13:03:29	569.8	25.5	7952.7	0	0	0	0	0	396.8	1025.9	194242	393.2	704.6	65	129.2	11135.6	0	0	0	0	92.5	2673.1	50.8	565.1	49.3	425.9	3854.5	471.3	180.4	39	0	0	0	12762.1	172.6	430.8	1184.1	429.8	134.4	84.2	129.7	1146.3	0	177.1	82.4	76.2
CRC5_0164-o.mse	O2+	(*4.1231)	2013-06-05 13:43:03	182.2	0	22118.9	0	0	0	213	0	1359.6	3971.8	661165	820.5	2756.1	0	229.2	38416	194.4	96.8	0	96.3	352.4	48319.4	1631.4	3551.6	192.1	0	2437.6	56.4	1001.8	389.1	0	65.4	230	34635.5	1826.7	4643.8	75814.1	6936.5	468.4	1475.3	216	4283.6	70.2	0	0	107.9
CRC5_0167_o.mse	O2+	(*3.1133)	2012-09-05 13:06:28	14131.4	3632.6	37911.4	31.5	0	0	107.3	52.9	2318.3	17273.1	706093	1771.7	2635.2	1395	1113.7	47032.1	0	97.6	0	0	0	6750.8	145.1	1028.3	193.7	194	1346.6	1035.6	641.6	1385.9	0	445.3	522	49782.5	2010.1	265.4	2289.1	921.7	386.7	162.3	379.2	2450.9	53.1	615.8	0	54.5
CRC5_0182_o.mse	O2+	(*4.6483)	2013-06-26 13:41:12	38052.4	6668.7	32102.4	0	0	0	0	0	4944.1	3963.5	763123	678.8	2093.9	2894.5	1843.2	42239	45.6	227	0	144.5	36.1	11020.3	684	2160.4	108.1	288.7	1646.5	217.5	118.2	218.9	0	846	332.6	33808.5	523	864.2	9026.3	608.8	191.6	578.7	310.9	3328.5	552.5	119.3	40.1	0
CRC5_0192_o.mse	O2+	(*4.9829)	2013-05-22 13:06:30	33694.1	7789.4	28547.7	0	245.6	0	0	0	4080.8	16283.1	748717	838.2	2302.9	3070.4	2378.8	45602.7	273.4	194.5	0	154.7	154.4	7365.2	655.2	5127.3	0	1545.4	4747.6	1202.9	661.6	1015.4	0	846.5	543.9	35494.6	1109.4	60.3	1820.7	122.2	574	289	374.3	6829.9	63.3	340.5	0	173.1
CRC5_0198_o.mse	O2+	(*4.3291)	2012-10-19 14:00:00	88317.2	31606.8	30889.6	0	298.8	0	260.9	0	5894.2	6385.3	660707	492.2	1952.4	5813.2	6084.5	45913.7	0	101.6	0	0	0	8029.7	1477.7	2486	134.5	134.7	551.2	642.7	475	391.6	0	2540.7	3415.3	37216.6	0	1403	3494.2	1048	178.8	180.1	1270.1	4826.5	331.7	204.3	0	0
CRC5_0202_o.mse	O2+	(*3.2483)	2012-09-05 13:17:11	25009.9	6885.6	27847.5	131.4	160.1	0	0	0	9994.1	11919.2	712517	764.7	2850	2283.6	1823.9	46732.8	51	114.3	0	0	0	16853	226.6	8337.2	226.9	252.5	147.6	912.9	432.4	102.1	0	1364.1	568.9	40644.7	0	552.1	3016	865.4	0	0	326.4	12524.1	856.2	1865.4	0	56.6
CRC5_0209_o.mse	O2+	(*4.6616)	2013-06-26 13:47:20	148697	52257.8	23065.3	0	0	0	120.3	0	5701.8	3201.1	624259	302.4	2922.7	13498.7	9788.8	32661.2	228.4	145.6	0	0	0	1876.1	108.2	739.4	0	0	105.8	72.6	546.2	36.5	0	5157.5	5441	30294.6	0	357.4	2839.3	2009.9	1112.4	0	233.5	1058.6	0	39.8	60.2	0
CRC5_0221_o.mse	O2+	(*4.3639)	2013-06-26 13:25:17	23231.4	5559.2	24410.6	0	0	0	0	0	3435.1	5317.7	724022	567.3	2426.1	1779.8	1941.5	41137.4	68.6	68.3	0	0	983.8	18944.8	948.6	2507.8	203.5	441.6	476.5	861.7	239.6	171.8	0	381	1705.5	38154.8	1618.4	1203.3	24074.4	3011.1	685.8	145.4	659.1	4464.5	251	224.9	0	0
CRC5_0229_o.mse	O2+	(*4.3365)	2012-10-19 13:55:50	19263	5200.5	38441.1	0	0	0	55.9	0	7194.9	7907.3	665951	773.1	2508.3	2039.7	1991.8	52671.2	0	135.3	0	168.2	335.7	24010.7	1273.7	4358.1	201.3	470.3	4640.5	911	837.5	339.6	0	547.7	963	45314.5	869	2761.9	25889	1982.5	285.1	323	108.5	8159.1	550.6	407	0	742.9
CRC5_0231_o.mse	O2+	(*4.4404)	2013-06-26 13:22:31	28838.8	6322.3	29741.3	0	0	0	0	0	4014.8	9493.8	767112	1055	2101.1	2520.2	1745.5	41411.8	0	278	0	34.6	138	11442.6	792.4	2446.9	0	103.6	525.1	694	208.8	419.2	0	211.3	106.2	35928.3	429.3	935.6	9450.6	984	183.5	295.7	372.3	2025.7	0	38.1	0	0
CRC5_0269_o.mse	O2+	(*4.4972)	2012-10-19 14:07:48	11872.1	4621.9	37663.9	0	133	0	309.8	190.9	4831.5	32381.7	659078	1725.7	1385.2	575.1	1673.8	51591.3	220.8	211.2	0	0	1257.6	11586.1	348.9	14027.6	489	961.8	409	2424.3	264.3	2015.8	0	463.6	394.2	48769.5	2535.3	1357.1	4472.5	516.6	260.1	131	339.2	19596.5	612.4	4176.6	107	78.5
CRC5_0282_o.mse	O2+	(*5.1927)	2013-05-22 13:13:06	6710.7	139	26287.9	0	0	0	134.1	0	4860.7	6453.8	793159	674.7	2968.8	373.5	938	47237.7	0	203.2	0	40.4	161.3	9308	231.6	3384.4	362.9	2140.4	13789	1419.9	1525.9	0	0	123.5	0	33463.4	878.2	1135.8	6560.8	1363.3	0	259.2	0	3990.3	132.6	846.4	404.2	226.5
CRC5_0293_o.mse	O2+	(*3.5084)	2012-09-05 13:29:16	78892.5	24074.2	26495.5	213	0	0	0	0	8620.9	6514.5	681124	969.2	2971.6	5786.5	4585.1	42338.3	0	0	0	0	463.6	7819.5	680.9	3460	545.4	723.7	5267.8	1049.4	309.6	1014.9	0	2227.8	1595	33945.7	537.4	853.6	6556.3	461.1	348.2	263	853.7	4330.7	620.3	813.7	151.9	520.9
CRC5_0304_o.mse	O2+	(*4.9119)	2013-06-26 13:55:48	11446.7	2523.9	35202.1	0	0	0	0	0	3971	5049.4	778593	1157.6	2869.5	1149.1	1034.3	44970.5	0	307.8	0	0	305.5	6867.4	190.7	3166.5	420	2218	13858.2	1767.2	693.6	193.4	0	312	470.2	36325.2	752.6	358.6	1964.6	141.2	609.5	81.8	1195.5	3738.6	41.9	253.2	170.2	1158.7
CRC5_0316_o.mse	O2+	(*3.1130)	2012-09-05 13:00:02	171.9	0	39528	63	0	0	160.8	0	2218.5	23206.3	704656	1996.5	2029.7	0	518.8	56282.9	0	15.2	0	121	1184.2	9137.8	168.9	7193.4	72.5	677.4	1443.1	1871.4	499.7	1822.4	245.6	0	0	47972.1	5661.3	1007.9	3067.9	255.2	51.4	129.4	208.5	9717.6	397	2054.5	0	189.9
CRC5_0321_o.mse	O2+	(*4.9498)	2013-06-05 14:26:45	13230.5	3444.3	29853.4	0	488.1	0	213.1	210.2	6107.6	23956.7	716534	2211.5	2711.1	1266.3	629	49240.3	97.3	271.2	0	192.6	807.7	9951.8	806.6	13332.1	596.1	1694.5	15084.2	3172.3	1164.1	856.7	0	0	0	36869.4	2353.1	601.8	928.5	284.4	368.2	206	498.1	14679.8	379.4	2974.3	85.7	172.8
CRC5_0332_o.mse	O2+	(*4.4385)	2013-06-26 13:28:41	34344.8	5700.2	24596.5	0	0	0	229.9	0	3541.7	6752.3	732811	2388	2825.9	2662.8	2876	44409.1	70.1	209.4	0	0	0	4676.6	69.3	3291.8	104.1	764.4	3497.7	645.9	429.1	773.4	35.3	921.9	1140.3	44295.1	2125.8	815.6	1194.7	504.9	110.9	186.2	825.6	5786.1	114.4	153.7	0	78.2
CRC5_0348_o.mse	O2+	(*3.4883)	2012-09-05 13:25:17	9016.5	4107.9	30558.9	0	0	0	150.2	148.1	2745.7	46063	618733	1897.7	2920.7	446	1467.5	55843.7	0	0	0	0	2410.8	6115.4	405.7	14529.2	253.9	1347.5	396.4	2948.9	273.2	2824.2	0	442.4	111.1	52854.2	7132.3	1313.4	3232.9	986.9	964.9	1102.2	14.6	22140.1	652.8	5623.2	0	60.8
CRC5_0350_o.mse	O2+	(*4.8099)	2013-06-26 13:53:03	15567.4	2111.2	30061.8	0	0	0	0	0	5218.5	4861	819313	1327.8	3175.1	490	1450.7	46012.7	37.8	0	0	0	0	4327.7	223.8	671.5	0	186.9	437.3	159.6	631	302.4	0	152.5	497.9	32248	116.1	194.7	2860.4	335.2	317.7	239.9	0	1055.3	0	206.2	0	0
CRC5_0358_o.mse	O2+	(*5.0110)	2013-06-26 13:59:00	8081.6	1233.9	27560.2	0	0	0	215.7	0	4743.7	4939.1	738596	742.4	1653.7	210.2	1153.3	42867.6	0	117.6	0	116.9	38.9	23471.5	961.4	2681	204.2	1012.5	5101.3	743.3	250.1	551.2	0	139	239.4	31348.9	524.2	2190.2	39341.4	3286.1	413.6	1374.4	650.3	3804.7	268.9	300.6	43.3	0
CRC5_0372_o.mse	O2+	(*3.7775)	2013-05-22 12:33:11	17148.7	4246.1	29983.5	0	0	0	390.3	0	4580.6	13521.6	733592	1411.2	2068.5	785	1799.6	50608.1	74.2	177.4	0	117.6	513.5	23626.7	527.5	7327.7	440	1028.3	5118.7	1859.3	680.8	623.8	0	239.6	511.7	39049.1	2525.1	1468.9	2063.2	619.9	171.6	848.6	308.7	8118.7	160.8	1069.5	130.7	428.4
CRC5_0409_o.mse	O2+	(*3.6356)	2012-09-05 13:32:15	44696.9	12338.1	22760.3	0	0	0	156.5	0	3325.7	1716.7	668941	88.6	1990.3	4357.5	3549.6	39292.7	0	28.4	0	0	0	32686.2	2058	1748.3	0	0	264.4	170.3	825.8	0	0	2103.6	1939.9	38604.3	0	2914.4	36404.3	2564.1	390.2	1511.5	639.5	4480	0	342.9	0	0
CRC5_0411_o.mse	O2+	(*4.2830)	2013-06-05 13:49:59	1561.1	366.8	30338.1	0	168.9	0	73.8	0	5148.2	2187.6	751844	1470.1	2622.1	205.5	680.4	45987.8	134.7	234.7	0	166.7	391.1	32487.6	897.5	1695.8	0	33.3	272.8	0	940.3	0	0	0	34.1	35318.6	0	2395.8	26430.6	3376	858.6	1497.7	323.3	3040.5	0	183.9	0	0
[truncated: 73 more columns]
